# Supplementary material for: Sensitive quantification of carbon monoxide in vivo reveals a protective role of circulating hemoglobin in CO intoxication
Source: Commun Biol. 2021 Mar 29;4:425. doi: 10.1038/s42003-021-01880-1 (PMC8007703; doi:10.1038/s42003-021-01880-1)
Supplement: Supplementary file 4 — Supplementary Data 1 [file 42003_2021_1880_MOESM4_ESM.xlsx]

## Sheet: Fig3
B
	820	832
		751
		765
	410	413
		394
		432
	1230	1250
		1080
		1350
	1640	1410
		1770
		1740
	2270	2460
		2000
		2310

## Sheet: Fig4
C	0 mL	25 mL	50 mL	100 mL	200 mL
	95.1485	75.7	72.8	56.6327	66.5
	92.6667	92.9	74.1	63.1579	61.9718
	108.333	70.8	64	61.4213	49.505
				65.4822	37.1282
				52.1531	78.1726
					63.5468
D
	Liver	Lung	cerebrum	cerebellum	heart	muscle
	66.5	67.3103	19.2929	11.0101	40.098	35.6311
	61.9718	76.1658	15.2217	31.1795	38.1407	43.8208
	49.505	73.9336	27.5897	22.4519	40.9	29.2157
	37.1282	72.4138	14.0976	43.8967		38.5864
	78.1726	43.3962	38.6538	38.932		84.434
	63.5468		43.5047
E		Liver
		weight	CO
		0	0
		5.5	456
		7.5	609
		9.5	735
		13.3	1090

## Sheet: Fig5
B
	0min	5min	10min	20min
	1	5.2	13	11.4
	1.9	6.6	6	10.4
	2	5.5	5.6	12
	1.2	5.4	8.1	10.8
	2	5.8	8.9	12.5
	2	4.4	9.1	11.4
	1.9	4	7.6	13.7
	1.9		7.7	13
	0.7			13.8
	2.2
	2.7
	2.8
	1.2
	2.7
	2.7
C
Liver	0min	5min	10min	20min		lung	0min	5min	10min	20min		LB	0min	5min	10min	20min		SB	0min	5min	10min	20min		LV	0min	5min	10min	20min			0min	5min	10min	20min
	66.5	67.1429	94.9239	85.2778			67.3103	142.593	116	114.286			19.2929	32.4402	34.1584	58.4158			11.0101	65.3846	49.6907	56.5584			40.098	64.9485	57.0732	52.6667			35.6311	87.6415	95.5752	98.7912
	61.9718	78.3251	120.197	96.5217			76.1658	189.524	149.074	158.763			15.2217	67.1795	72.1154	52.9286			31.1795	58.3756	51.9802	51.0897			38.1407	65.9898	38.2	62			43.8208	74.6364	85.8252	86.6019
	49.505	92.6829	66.0099	90.202			73.9336	103.438	151.515	108.824			27.5897	57.9208	65.1163	57.5214			22.4519	76.0976	46.3415	72.3333			40.9	56.5657	87	71.5686			29.2157	117.431	68.6275	101.905
	37.1282	75.8621	82.9907	97.0874			72.4138	99.0741	85.5446				14.0976	85.6436	44.3842	53			43.8967	33.4197	78.1443					63.0769	81.7734	57.3846			38.5864	55.036	65.3782	105.357
	78.1726	71.2871		77.3684			43.3962	119.643					38.6538		78.5714				38.932		63.7931					53.6842					84.434	58.9855		110.563
	63.5468	81.4876											43.5047		92.0192																			94.1176
		141.818
		78.4167
D
	32.4402	92.6316	58.4158	101.887			87.6415	118.182	98.7912	138.532
	67.1795	155.155	52.9286	91.8269			74.6364	115.094	86.6019	129.825
	57.9208	98.5149	57.5214	108.612			117.431	150	101.905	172.115
	85.6436		53				55.036		105.357
							58.9855		110.563
									94.1176

## Sheet: Fig6
B
	0min	5min	35min	65min			0min	5min RV	O2 15min RV	O2 35min RV	O2 65min RV
	0.5	6.2	5.8	5.1			0.5	6.2	4.7	4.4	3.2
	0.7	5.8	4.5	3.4			0.7	5.8	4.8	4.3	2.7
	1.4	4.7	5.3	4.5			1.4	4.7	4.4	4.6	3.7
	1	5.2	4.8	3.7			1	5.2	4.6	4.2	3.5
	1.1	6.6	5.7	4.7			1.1	6.6	4.9	3.4	1.8
	2.2	7.5	5.2	3.4			2.2	7.5	5.1
	1	7.3	5.5	3.5			1	7.3	5.3
	1.9	6.5	3.8				1.9	6.5	6.3
	2	8.9	5				2	8.9	5.8
	1.2	8.4	4.7				1.2	8.4	5.5
	1	7.1	5				1	7.1
	1.9	7.7	5.2				1.9	7.7
	1.9	7.9	5.1				1.9	7.9
	2	8.5	5				2	8.5
	2	7.8					2	7.8
	2.2	7.3					2.2	7.3
	0.7	8.2					0.7	8.2
	2.7	7.3					2.7	7.3
	2.7	7.2					2.7	7.2
	1.2	7.1					1.2	7.1
	2.8	5.8					2.8	5.8
	2.7	7.9					2.7	7.9
	2.6	6.1					2.6	6.1
	2.3	7					2.3	7
	1.7	7.6					1.7	7.6
	2.7	7.1					2.7	7.1
	2.5	7.8					2.5	7.8
	2.8	7.1					2.8	7.1
	3.2	7.4					3.2	7.4
	2.6	8.3					2.6	8.3
	3.5	7.5					3.5	7.5
	3.2	6.3					3.2	6.3
	3.2	6.6					3.2	6.6
	2.9	7					2.9	7
	4	5.6					4	5.6
	3.1	6.8					3.1	6.8
	3	6.6					3	6.6
	3.2						3.2
	3.7						3.7
	3.2						3.2
	2.7						2.7
	2.7						2.7
	3.4						3.4
	3.2						3.2
	3.4						3.4
	2						2
	3.4						3.4
	2.3						2.3
	2.9						2.9
	3.1						3.1
	3.6						3.6
	2.3						2.3
	3.2						3.2
	3.1						3.1
	3						3
	2.4						2.4
	3.3						3.3
C
	Liver/Air	0min	5min	15min	35min	65min		O2	15min	35min	65min
		66.5	67.1429	88.4946	52.5806	94.5745			54.4037	89.3478	31.6535
		61.9718	78.3251	79.604	118.75	88.5714			104.545	88.2292	60.1053
		49.505	92.6829	96.7213	78.8235	106.061			87.6768	81.2245	52.451
		37.1282	75.8621		68.0702	82.9245				58.5366
		78.1726	71.2871		76.1947	67.7419
		63.5468	81.4876
			141.818
			78.4167
	Lung/Air	0min	5min	15min	35min	65min		O2	15min	35min	65min
		67.3103	142.593	54.8148	60.1064	109.091			79.6992	50.2256	79.7143
		76.1658	189.524	99.596	106.316	101.754			62.8846	41.7117	70.9174
		73.9336	103.438	100	109.184	107.547			88	93.0769	75.7143
		72.4138	99.0741			71.0526					65.7143
		43.3962	119.643			75.7426
	LB/Air	0min	5min	15min	35min	65min		O2	15min	35min	65min
		19.2929	32.4402	97.2727	65	69.292			58.8421	67.0707	54.5038
		15.2217	67.1795	52.3729	79.1753	68.9908			72.9204	38.8571	70
		27.5897	57.9208	63.0833	84	52.7523			77.8	94.7872	46.4583
		14.0976	85.6436
		38.6538
		43.5047
	SB/Air	0min	5min	15min	35min	65min		O2	15min	35min	65min
		11.0101	65.3846	73.2381	75.3191	68.4956			45.9804	55.124	45.8451
		31.1795	58.3756	42.0769	86.4407	116.364			65	43.4545	53.7895
		22.4519	76.0976	75.4701	79.3878	66.1538			109.565	64.3	61.2766
		43.8967	33.4197
		38.932
	LV/Air	0min	5min	15min	35min	65min		O2	15min	35min	65min
		40.098	64.9485	38.7963	77.1579	46.0204			55.3125	55.0746	56
		38.1407	65.9898	57.5229	42.6471	47.3984			49.8182	21.25	50.8911
		40.9	56.5657	60.1	30	22.3077			47.7966	50.1538	25
			63.0769		54						44.2857
			53.6842								57.3148
	M/Air	0min	5min	15min	35min	65min		O2	15min	35min	65min
		35.6311	87.6415	82.3894	100	79.8148			109.167	114.655	43.5484
		43.8208	74.6364	55.4	69.703	70.1835			63.5652	25.0526	74.6729
		29.2157	117.431	100.729	64.4444	61.203			48.4043	43.9362	85.6
		38.5864	55.036	66.7778	109.434						32.0755
		84.434	58.9855	60.8654							35

## Sheet: Fig7
A											RV/O2	0min	20min	40min	60min	80min	90min	110min	140min		RV/hemoCD	90min	110min	140min		RV/hemoCD	140min			Air/hemoCD	20min	35min	65min		O2/hemoCD	20min	35min	65min
	t0	t5	Ictl	IIctl	I	II	III					0.5	12.4	20.9	25.8	28	14.9	5.1	1.5			13.4	5.7	3.7			3.9				6.3	4.7	3.3			4.7	2.9	2.8
	19.2929	32.4402	69.292	54.5038	64.8649	29.9333	16.1069					0.7	15.3	21.1	25.6	29.3	21.8	12.3	5.8			13.5	6.1	3.9			2.2				6.1	3.9	2.6			4.4	3.2	2
	15.2217	67.1795	68.9908	70	20.6533	27.1875	43.2667					1.4	13.8	21.8	27.4	29.6	18.1	6.3	3.5			12.1	5.3	2.4			3.2				6.1	3.4	2.8			3.5	1.9	1
	27.5897	57.9208	52.7523	46.4583	43.0693	17.3881	28.4375					1		22.1		29.7	15.4	5.4	3.2								2.9				5.7	3.9	3.1
	14.0976	85.6436										1.1		23.3		29.7	17.8	7.7	3.9
	38.6538											2.2		22.4		29.1	13.6	7.7	3
	43.5047											1		24.1		30.8	16.7	6.9
												1.9		23.4		29.6	15	8.1
												2		20.9		28.8
												1.2		21.6		29.4
	t0	t5	Ictl	IIctl	I	II	III					1		24.5		30.4
	11.0101	65.3846	68.4956	45.8451	55.8559	36.1333	36.0741					1.9		22.7		30.3
	31.1795	58.3756	116.364	53.7895	15.9487	21.7687	26.1314					1.9		22.1		30
	22.4519	76.0976	66.1538	61.2766	50.4762	25.0769	44					2		20.2		27.2
	43.8967	33.4197			56							2		21.2		28.7
	38.932											2.2		22.1		31.3
												0.7
												2.7
												2.7
B												1.2
	t0	t80	IVctl	IV	V							2.8
	19.2929	71.5278	57.2566	22.5641	35.3077							2.7
	15.2217	57.3134	48.6726	30.8955	32.8276							2.6
	27.5897	82.193	58.5484	55.6818	23.7008							2.3
	14.0976		40.9009	47.9487								1.7
	38.6538		47.6871									2.7
	43.5047		66.1538									2.5
												2.8
												3.2
												2.6
	t0	t80	IVctl	IV	V							3.5
	11.0101	76.5138	51.958	35.098	38.3333							3.2
	31.1795	68.6111	52.7723	26.1538	38.806							3.2
	22.4519	49.902	51.3194	26.2	24.9038							2.9
	43.8967		33.6538	29.7015	10.3623							4
	38.932		48.2883									3.1
			73.9344									3
												3.2
												3.7
												3.2
												2.7
												2.7
												3.4
												3.2
												3.4
												2
												3.4
												2.3
												2.9
												3.1
												3.6
												2.3
												3.2
												3.1
												3
												2.4
												3.3
