# Supplementary material for: Sensitive quantification of carbon monoxide in vivo reveals a protective role of circulating hemoglobin in CO intoxication
Source: Commun Biol. 2021 Mar 29;4:425. doi: 10.1038/s42003-021-01880-1 (PMC8007703; doi:10.1038/s42003-021-01880-1)
Supplement: Supplementary file 5 — Supplementary Data 2 [file 42003_2021_1880_MOESM5_ESM.xlsx]

## Sheet: FigS6
Py3CD	20	50	100	150	250		hemoCD	20	50	100	150	250
	0.80653	0.678356	0.509069	0.351874	0.0737606			0.996455	1.10003	0.857704	0.729536	0.612304
	0.799274	0.588875	0.591294	0.310762	0.259976			1.09412	1.11712	1.04398	0.966391	0.892566
	0.712213	0.697703	0.828295	0.455865	0.255139			1.19385	1.1055	1.12566	1.18684	1.05286
	0.516324	0.782346	0.932285	0.347037	0.255139			0.964244	1.04534	1.00843	1.20222	1.12395
	0.76058	0.915357	0.5526	0.332527	0.269649			1.16177	1.13318	1.03406	1.15813	1.06072
	1.1451	1.05079	1.14027	0.380895	0.146312			0.887708	0.848818	1.03372	0.746967	0.807462

## Sheet: FigS7
Lung	w/o flushing	w flushing		Muscle	w/o flushing	w flushing		LB	w/o flushing	w flushing		SB	w/o flushing	w flushing
	99.7917	67.3103			115.873	35.6311			69.1589	19.2929			73.6734	14.2424
	117.172	76.1658			55.082	43.8208			68.3846	15.2217			46.6667	31.1282
	143	73.9336			70.4938	29.2157			49.7203	27.5897			40.8333	21.875
		72.4138				38.5864				14.0976				40.939
		43.3962				84.434				38.6538				36.4078
										43.5047

## Sheet: FigS8
		Muscle CO 20min				Lung CO 20min				Lung state
		weight	CO			weight	CO			weight	CO
		0	0			0	0			0	0
		4.8	430			4.8	520			5.5	386
		7	670			7	714			7.5	600
		9.1	900			9.1	976			10	662
		11.2	1110			11.8	1220			12.5	799
		13.5	1290			14.5	1560			14.5	976

## Sheet: FigS9
LB								Liver
control	H2O2	NOC5	NaSH	GSH				control	H2O2	NOC	NaSH	GSH
36.3	27.4	28.3	19.7	20.7				51.5	51.4	51.5	39.8	51.7
25.6	27	24.8	37.8	32.7				71.8	60.2	45.1	44.9	60.9
25.3	26.3	22.3	25.1	26.5				38.3	58.5	56.2	60.5	48.4
LB					Liver
control	light	400-500nm			control	light	400-500nm
31	35.8	18.8			58.2	72.5	47.3
41.2	48.9	28.1			73.2	68.5	31.7
43.7	50.6	27.4			69.9	55.8	43.5
LB				Liver
pH4	pH7.4	pH10		pH4	pH7.4	pH10
34.9	36.3	27.8		53.7	51.5	78.1
36.9	25.6	23.1		61.8	71.8	63.7
30.1	25.3	32.1		54.6	38.3	40.3

## Sheet: FigS10
	GC	16.9	18.3		hemoCD	95.1485	66
		18.7	8.6			92.6667	62.4413
		16.9	9.4			108.333	46.4356
							35.7436
							75.6345
							60.5911

## Sheet: FigS12
	control		CORM		CORM-Hb (pmol)		met-Hb
	249		672		279		605
	160		1310		130		597
	258		616		168		856

## Sheet: FigS15
L	t0	t5	Ictl	IIctl	I	II	III
	66.5	67.1429	94.5745	31.6535	68.2243	66.1832	36.2406
	61.9718	78.3251	88.5714	60.1053	37.732	38.9286	47.36
	49.505	92.6829	106.061	52.451	51.6908	38.4106	48.3333
	37.1282	75.8621	82.9245		63.4783
	78.1726	71.2871	67.7419
	63.5468	81.4876
		141.818
		78.4167
LV	t0	t5	Ictl	IIctl	I	II	III
	40.098	64.9485	46.0204	56	26.3366	41.7241	15.5833
	38.1407	65.9898	47.3984	50.8911	29.6698	26.0667	36.2319
	40.9	56.5657	22.3077	25	49.3	47.0085	36.1818
		63.0769		44.2857	32.437
		53.6842		57.3148
P	t0	t5	Ictl	IIctl	I	II	III
	67.3103	142.593	109.091	79.7143	108	37.8378	50.75
	76.1658	189.524	101.754	70.9174	86.9565	43.9823	26.3077
	73.9336	103.438	107.547	75.7143	56.5161	46.9091	40
	72.4138	99.0741	71.0526	65.7143	59.9099
	43.3962	119.643	75.7426
M	t0	t5	Ictl	IIctl	I	II	III
	35.6311	87.6415	79.8148	43.5484	46.2617	31.7308	41.3287
	43.8208	74.6364	70.1835	74.6729	38	43.0496	50.4667
	29.2157	117.431	61.203	85.6	7.7551	52.7083	43.7226
	38.5864	55.036		32.0755	70.1504		29.7541
	84.434	58.9855		35

## Sheet: FigS16
L	t0	t80	IVctl	IV	V
	66.5	95.283	69.1538	67.7049	40.3846
	61.9718	91.8182	57.6	50.5217	46.5686
	49.505	85.7143	60.1587	42.8788	58.7681
	37.1282			52.4074
	78.1726
	63.5468
P	t0	t80	IVctl	IV	V
	67.3103	108.571	46.7708	56.5455	41.5672
	76.1658	111.864	98.3051	35.9223	87.9032
	73.9336	104.854	55.7627	51.5152	51.4729
	72.4138		98.2609		50.0893
	43.3962		79.1379
M	t0	t80	IVctl	IV	V
	35.6311	80.0862	48.6897	49.0826	40.2679
	43.8208	63.6066	43.6364	54.1085	56.7961
	29.2157	120.161	71.0476	53.7778	35.0394
	38.5864	74.8092	52.8571	41.1927
	84.434
LV	t0	t80	IVctl	IV	V
		68.2119	56.1538	40.381	37.972
		54.8092	41.7476	55.2991	31.5862
		64.4361	49.3893	16.48	41.6667
			59.9237	29.469
			42.7273
			43.4532
